# Supplementary material for: Mendelian randomization study of maternal influences on birthweight and future cardiometabolic risk in the HUNT cohort
Source: Nat Commun. 2020 Oct 26;11:5404. doi: 10.1038/s41467-020-19257-z (PMC7588432; doi:10.1038/s41467-020-19257-z)
Supplement: Supplementary file 3 — Supplementary Data 1 [file 41467_2020_19257_MOESM3_ESM.xlsx]

## Sheet: Supplementary Data 1
			Autosomal SNPs (204 SNPs)			Autosomal SNPs with maternal effect (71 SNPs)			Autosomal SNPs with only maternal effect (31 SNPs)
Outcome	Analysis sample	Exposure	Effect estimate	SE	p-value	Effect estimate	SE	p-value	Effect estimate	SE	p-value
Offspring SBP (mmHg)	Mother-Offspring pairs	Maternal GRS	-0.0130713	0.00582898	0.0257421	-0.00714854	0.00586867	0.2201	-0.0156945	0.00582445	0.0073
	Mother-Offspring pairs	Maternal GRS - adjusted for Offspring GRS	-0.00896321	0.00663989	0.177205	0.00084284	0.00658664	0.8972	-0.00560779	0.00659097	0.3968
	Mother-Offspring pairs	Offspring GRS	-0.0127252	0.00575932	0.0269883	-0.0165927	0.00572918	0.0039	-0.0238963	0.00568611	3.40739e-05
	Mother-Offspring pairs	Offspring GRS - adjusted for Maternal GRS	-0.0086082	0.00650453	0.187271	-0.0169997	0.00648054	0.0089	-0.0213549	0.00660027	0.0011
	Father-Offspring pairs	Paternal GRS	-0.0143129	0.00677971	0.00680608	-0.00807358	0.00677721	0.23248	-0.00309398	0.00678529	0.07778
	Father-Offspring pairs	Paternal GRS - adjusted for Offspring GRS	-0.00878499	0.00766783	0.251361	-0.000804076	0.00761411	0.91427	0.00970736	0.00759185	0.205
	Father-Offspring pairs	Offspring GRS	-0.0154372	0.00662478	0.0196337	-0.0159356	0.00660982	0.0164	-0.0223714	0.00665747	0.00078
	Father-Offspring pairs	Offspring GRS - adjusted for Paternal GRS	-0.0114424	0.00749469	0.126363	-0.0155429	0.00744751	0.0372	-0.0268804	0.00738006	0.00037
Offspring DBP (mmHg)	Mother-Offspring pairs	Maternal GRS	-0.00791619	0.00572838	0.168389	-0.00706105	0.00576273	0.21919	-0.0125678	0.00573919	0.02895
	Mother-Offspring pairs	Maternal GRS - adjusted for Offspring GRS	-0.00890516	0.00649044	0.171334	-0.0048744	0.00646883	0.45118	-0.00714742	0.0064433	0.26758
	Mother-Offspring pairs	Offspring GRS	-0.0020518	0.0056471	0.720183	-0.00684398	0.00561956	0.22419	-0.0146748	0.00561646	0.00938
	Mother-Offspring pairs	Offspring GRS - adjusted for Maternal GRS	0.00203931	0.00636971	0.748679	-0.00465555	0.00633685	0.4644	-0.011441	0.00633953	0.0733
	Father-Offspring pairs	Paternal GRS	-0.00270051	0.00662769	0.684778	0.00303803	0.00662758	0.6466	-0.00379485	0.00664236	0.56748
	Father-Offspring pairs	Paternal GRS - adjusted for Offspring GRS	-0.00482293	0.00749816	0.523773	0.00610878	0.00743149	0.4114	0.00247299	0.00750983	0.7412
	Father-Offspring pairs	Offspring GRS	0.00217707	0.00648013	0.731814	-0.0038678	0.00647275	0.54818	-0.0120551	0.00650365	0.0641
	Father-Offspring pairs	Offspring GRS - adjusted for Paternal GRS	0.00436447	0.00731157	0.548912	-0.00661721	0.00730223	0.36369	-0.0132131	0.00735434	0.073189
Offspring glucose (mmol/L)*	Mother-Offspring pairs	Maternal GRS	0.0114454	0.00614672	0.0589834	0.0107619	0.00614968	0.0706	0.00717368	0.00538026	0.2331
	Mother-Offspring pairs	Maternal GRS - adjusted for Offspring GRS	-0.000624298	0.00706157	0.798532	-0.00213223	0.00614968	0.78537	-0.00179342	0.00699434	0.801379
	Mother-Offspring pairs	Offspring GRS	0.0242752	0.00609828	6.70844e-05	0.0262121	0.00616754	0.0001	0.017469	0.00540278	0.00386
	Mother-Offspring pairs	Offspring GRS - adjusted for Maternal GRS	0.0235916	0.0070082	0.000449339	0.0246702	0.00585917	2.68543e-05	0.0180093	0.00684352	0.00821
	Father-Offspring pairs	Paternal GRS	0.011494	0.00707643	0.102763	0.0127309	0.00636543	0.05856	0.00675098	0.00693851	0.336398
	Father-Offspring pairs	Paternal GRS - adjusted for Offspring GRS	0.00313747	0.00809861	0.610167	0.00859333	0.00795679	0.2786	0.0016697	0.00750109	0.83616
	Father-Offspring pairs	Offspring GRS	0.0155081	0.00701055	0.014642	0.013645	0.00634652	0.04891	0.0697007	0.00196208	0.10957
	Father-Offspring pairs	Offspring GRS - adjusted for Paternal GRS	0.0151965	0.00802443	0.0554608	0.00951978	0.00796488	0.2246	0.0102776	0.00747461	0.19502
Offspring total cholesterol (mmol/L)	Mother-Offspring pairs	Maternal GRS	0.00163353	0.00611784	0.787108	0.00699456	0.00599534	0.23739	0.00233121	0.00611944	0.69076
	Mother-Offspring pairs	Maternal GRS - adjusted for Offspring GRS	-0.00281168	0.00686616	0.71227	0.00399689	0.00684468	0.53439	-0.0034094	0.00684794	0.6185
	Mother-Offspring pairs	Offspring GRS	0.00800513	0.00597015	0.179818	0.00831764	0.00596265	0.1594	0.0112952	0.00599873	0.05925
	Mother-Offspring pairs	Offspring GRS - adjusted for Maternal GRS	0.00914244	0.00669399	0.171452	0.00831764	0.00596265	0.1594	0.0127875	0.00670102	0.0561
	Father-Offspring pairs	Paternal GRS	0.00177247	0.00704671	0.797539	-0.00197534	0.00703526	0.7838	-0.00384976	0.00702507	0.58389
	Father-Offspring pairs	Paternal GRS - adjusted for Offspring GRS	-0.002734	0.00788331	0.731777	-0.00845851	0.00780007	0.27981	-0.0102063	0.00786664	0.19505
	Father-Offspring pairs	Offspring GRS	0.00858374	0.00679511	0.206834	0.0108503	0.0068174	0.10954	0.00929453	0.00683968	0.17385
	Father-Offspring pairs	Offspring GRS - adjusted for Paternal GRS	0.00974685	0.00760519	0.199096	0.0144428	0.00758449	0.05594	0.0137388	0.00766639	0.072371
Offspring HDL (mmol/L)	Mother-Offspring pairs	Maternal GRS	0.00686232	0.00612317	0.255134	0.0074801	0.0060166	0.2187	0.0128988	0.00569063	0.03386
	Mother-Offspring pairs	Maternal GRS - adjusted for Offspring GRS	0.00711938	0.00681429	0.289175	0.00487833	0.00650444	0.457	0.00948438	0.00663907	0.15267
	Mother-Offspring pairs	Offspring GRS	0.00247386	0.00592986	0.672947	0.00766491	0.00587099	0.1945	0.0114289	0.00571444	0.0549586
	Mother-Offspring pairs	Offspring GRS - adjusted for Maternal GRS	-0.00065213	0.00659575	0.936449	0.0048925	0.00652333	0.3956	0.0072383	0.00657161	0.268005
	Father-Offspring pairs	Paternal GRS	0.0439247	0.00526303	0.902019	0.00235205	0.00654711	0.7351	-0.00856192	0.00702082	0.223479
	Father-Offspring pairs	Paternal GRS - adjusted for Offspring GRS	-0.00112363	0.00785286	0.891164	-0.00458298	0.0077855	0.5494	-0.0131156	0.00771518	0.0959
	Father-Offspring pairs	Offspring GRS	0.00388611	0.00677588	0.557818	0.013072	0.00613708	0.04055	0.00422837	0.00672695	0.5308
	Father-Offspring pairs	Offspring GRS - adjusted for Paternal GRS	0.00441674	0.00754439	0.557601	0.014729	0.00705764	0.03519	0.00980213	0.00759184	0.1945
Offspring LDL (mmol/L)	Mother-Offspring pairs	Maternal GRS	0.00124054	0.005854	0.828538	0.00800033	0.00587738	0.169974	0.00546254	0.00586934	0.350538
	Mother-Offspring pairs	Maternal GRS - adjusted for Offspring GRS	-0.00416529	0.0065723	0.529581	0.00156019	0.00656647	0.80597	-0.0016066	0.00657352	0.809069
	Mother-Offspring pairs	Offspring GRS	0.00949736	0.00571647	0.0852936	0.0147767	0.00572182	0.00959217	0.0147431	0.0057489	0.0102538
	Mother-Offspring pairs	Offspring GRS - adjusted for Maternal GRS	0.0116541	0.00641498	0.0687175	0.0140995	0.00639478	0.0270709	0.0154495	0.00643179	0.0162359
	Father-Offspring pairs	Paternal GRS	0.00470228	0.00667803	0.442535	0.159574	0.00297247	0.36379	0.00356161	0.00667289	0.590787
	Father-Offspring pairs	Paternal GRS - adjusted for Offspring GRS	-0.000943894	0.00747141	0.944264	-0.00191414	0.00742999	0.802724	-0.00327238	0.00747815	0.663674
	Father-Offspring pairs	Offspring GRS	0.0117778	0.00644998	0.0595936	0.0167099	0.00647299	0.00967485	0.0133732	0.00651248	0.0396799
	Father-Offspring pairs	Offspring GRS - adjusted for Paternal GRS	0.0124444	0.00723917	0.0848224	0.0175236	0.00721139	0.014873	0.0148095	0.00729346	0.0420922
Offspring triglycerides (mmol/L)*	Mother-Offspring pairs	Maternal GRS	-0.00725666	0.00613199	0.246177	-0.00693136	0.00594117	0.25687	-0.01594	0.00617965	0.01019
	Mother-Offspring pairs	Maternal GRS - adjusted for Offspring GRS	-0.00368341	0.00695301	0.657677	0.00297058	0.00693136	0.65178	-0.00970263	0.00693045	0.16275
	Mother-Offspring pairs	Offspring GRS	-0.00995694	0.00603129	0.102321	-0.0204573	0.00595842	0.00068	-0.0176886	0.00579954	0.0035
	Mother-Offspring pairs	Offspring GRS - adjusted for Maternal GRS	-0.00849044	0.00678645	0.215008	-0.0218475	0.00675288	0.0012	-0.0133389	0.00678546	0.0494
	Father-Offspring pairs	Paternal GRS	-0.00715215	0.00703132	0.315123	-0.0147319	0.00705165	0.0365	-0.00983743	0.00694407	0.15489
	Father-Offspring pairs	Paternal GRS - adjusted for Offspring GRS	-0.00121113	0.00795098	0.885146	-0.0039285	0.00785699	0.60866	-0.00390297	0.00792781	0.623769
	Father-Offspring pairs	Offspring GRS	-0.0137535	0.00682878	0.0568661	-0.0249698	0.00685444	0.00027899	-0.0148194	0.00691379	0.032359
	Father-Offspring pairs	Offspring GRS - adjusted for Paternal GRS	-0.0126549	0.00773947	0.103737	-0.0232777	0.00770635	0.0025625	-0.0130318	0.0077845	0.09447
Offspring BMI*	Mother-Offspring pairs	Maternal GRS	-0.0127961	0.00638591	0.0452303	-0.0022869	0.00608865	0.79017	-0.0167698	0.00591874	0.0085979
	Mother-Offspring pairs	Maternal GRS - adjusted for Offspring GRS	-0.0111283	0.00713545	0.121721	0.000189036	0.00676517	0.85017	-0.0118375	0.00710249	0.09098
	Mother-Offspring pairs	Offspring GRS	-0.00876572	0.00620595	0.166468	-0.00610634	0.00610634	0.3252	-0.0156512	0.00594351	0.01197
	Mother-Offspring pairs	Offspring GRS - adjusted for Maternal GRS	-0.00379876	0.00693476	0.583838	-0.00678482	0.00678482	0.33806	-0.00990585	0.00693409	0.132
	Father-Offspring pairs	Paternal GRS	-0.00203862	0.00732194	0.799133	0.00116139	0.00675829	0.86839	0.00576198	0.00716763	0.41576
	Father-Offspring pairs	Paternal GRS - adjusted for Offspring GRS	-0.00160295	0.00818735	0.670969	-0.000135488	0.00675829	1	0.0119461	0.00796403	0.1414
	Father-Offspring pairs	Offspring GRS	-0.00160185	0.00706386	0.825251	0.00228767	0.00704143	0.7443	-0.00773752	0.00710264	0.26829
	Father-Offspring pairs	Offspring GRS - adjusted for Paternal GRS	-0.00278758	0.00789871	1	0.00219527	0.00673821	0.7714	0.0132708	0.00793592	0.09885
The regression coefficients give the estimated expected change in offspring cardiometabolic outcome (in the units listed in column 1), per one unit (i.e. allele) increase in maternal/paternal (or offspring) genetic risk score, with or without conditioning on offspring (or maternal/paternal) genetic risk score.
All analyses are adjusted for age, sex and measurement occasion of the offspring. Effect estimates and standard errors are standardized. GRS: Genetic risk score, SBP: systolic blood pressure; DBP: diastolic blood pressure; Glucose: non-fasting glucose; BMI: body mass index; LDL: non-fasting low density lipoprotein; HDL: non-fasting high density lipoprotein mmol/L: millimol per litre, SNP: Single …
P values reflect minus two log-likelihood chi-square tests between the full model and a sub-model where the relevant parameter is fixed to zero. All p-values are two sided uncorrected for multiple testing.
NB. Maternal, paternal and offspring GRS were coded so that increasing dosages reflected maternal alleles associated with increased offspring birthweight based on conditional GWAS results previously published
*Offspring phenotype first (natural) logarithm transformed.
