# Supplementary material for: Mendelian randomization study of maternal influences on birthweight and future cardiometabolic risk in the HUNT cohort
Source: Nat Commun. 2020 Oct 26;11:5404. doi: 10.1038/s41467-020-19257-z (PMC7588432; doi:10.1038/s41467-020-19257-z)
Supplement: Supplementary file 4 — Supplementary Data 2 [file 41467_2020_19257_MOESM4_ESM.xlsx]

## Sheet: Supplementary Data 2
SNP	Chromosome	Position (hg19)	Maternal effect	Maternal effect only	Effect Allele*	Other Allele
rs17367504	1	11862778	X	X	G	A
rs12401656	1	43456767			A	G
rs80278614	1	119412317			G	A
rs905938	1	154991389			C	T
rs670523	1	155878732			G	A
rs72480273	1	161644871			C	A
rs10913200	1	176521655	X		G	A
rs61830764	1	212289976			G	A
rs3806315	1	214724668			A	G
rs708122	1	228216997			C	A
rs10495563	2	9662210	X		A	G
rs11893688	2	9695282	X		T	C
rs2551347	2	23912401			C	T
rs1179494	2	36809496			G	C
rs754868	2	43185532			A	G
rs4952673	2	43423870	X	X	A	G
rs17034876	2	46484310	X		T	C
rs4953353	2	46567276			T	G
rs186606513	2	97482001			G	A
rs56188432	2	158406865			G	A
rs560887	2	169763148	X		C	T
rs2280235	2	191843830			G	A
rs10181515	2	227019461			C	T
rs9855896	3	14287150	X		G	A
rs2168443	3	46947087	X		T	A
rs11708067	3	123065778	X		A	G
rs9851257	3	123125711	X	X	T	A
rs6440006	3	141142691	X	X	A	G
rs2306700	3	142123841			T	C
rs10935733	3	148622968			C	T
rs4679760	3	155855418	X		G	C
rs1482852	3	156798294			G	A
rs11711420	3	183349010			G	T
rs4144829	4	17903654			C	T
rs2174633	4	17917781	X		A	C
rs2189234	4	106075498	X	X	G	T
rs6533183	4	106133184			C	T
rs116807401	4	135121721			T	C
rs6845999	4	145565826	X		T	C
rs2131354	4	145599908	X		A	G
rs4579095	4	174726635	X	X	G	A
rs1818782	5	39424628			A	C
rs351930	5	52003397			A	T
rs854037	5	57091783			A	G
rs28365970	5	67585723			C	A
rs6871635	5	133830395			G	A
rs1981627	5	133838180			G	A
rs2946179	5	157886627	X	X	C	T
rs34471628	5	172196752	X	X	A	G
rs9379084	6	7231843	X	X	G	A
rs35261542	6	20675792	X		A	C
rs9379832	6	26186200			A	G
rs9366778	6	31269173			G	A
rs6911024	6	31368451	X	X	T	C
rs9267812	6	32128394	Not available in HUNT	Not available in HUNT	Not available in HUNT	Not available in HUNT
rs1547669	6	33775641			A	G
rs75104038	6	34190104	X		A	G
rs75034466	6	34199815	X		T	C
rs6911621	6	35529025			T	C
rs9348981	6	35687249			T	G
rs7744700	6	53349401			T	A
rs76094073	6	109288036			G	C
rs6568554	6	109290319			A	C
rs6925689	6	126865884			C	T
rs6569647	6	130337266			T	C
rs1415701	6	130345835			G	A
rs6930558	6	141878920			T	G
rs962554	6	142734204			T	C
rs10872678	6	152039964			T	C
rs7772579	6	152042502			A	C
rs2934844	6	166142456			T	A
rs1724889	7	2741021			G	A
rs4719648	7	2756832			C	T
rs59084784	7	22739562			A	C
rs7808457	7	22798265			A	T
rs34776209	7	23513093	X		C	T
rs2908279	7	44174857			T	G
rs2971669	7	44231778	X	X	T	C
rs138715366	7	44246271			C	T
rs10265133	7	45895604	X		G	T
rs11983722	7	46298647			A	T
rs10265057	7	47275737			A	G
rs2237467	7	50733316	X		A	G
rs112139215	7	73034559			C	A
rs2282978	7	92264410			T	C
rs45446698	7	99332948	X	X	G	T
rs13231367	7	127509070	X		G	A
rs6467157	7	127660763	X		T	C
rs3918226	7	150690176	X	X	C	T
rs62496903	8	6446938			T	C
rs732563	8	23345526			T	C
rs11778247	8	23403378	X	X	G	A
rs34036147	8	38366249			C	T
rs13266210	8	41533514			G	A
rs72656010	8	57122215			C	T
rs6995390	8	77611012	X		T	A
rs7819593	8	106115172			T	C
rs10283100	8	120596023			G	A
rs13271368	8	126506140			C	T
rs13257363	8	142252580			G	A
rs9657468	8	142362391			T	G
rs7854962	9	96900505			C	G
rs28457693	9	98217348			G	A
rs1411424	9	113892963	X		A	G
rs2418135	9	113901309	X		A	G
rs72760655	9	116916214	X		C	A
rs1323438	9	119115531			T	C
rs3933326	9	123633948			A	G
rs10985827	9	125701608			G	T
rs28505901	9	139241030			A	G
rs4350272	10	25056118			A	G
rs5030938	10	70975916	X		T	C
rs9645500	10	70986723	X		G	T
rs1112718	10	94479107	X		A	G
rs10509669	10	95969913	X		A	T
rs3740360	10	96025491	X	X	C	A
rs2274224	10	96039597			C	G
rs562974282	10	104201070	X		G	T
rs10883846	10	104958244			C	T
rs7903146	10	114758349			T	C
rs7076938	10	115789375			T	C
rs1801253	10	115805056			C	G
rs71486610	10	124134803	X		C	G
rs11042596	11	2118860			G	T
rs234864	11	2857297			G	A
rs2168101	11	8255408	X		C	A
rs4444073	11	10331664			C	A
rs12574749	11	32405355			C	A
rs5030317	11	32410337			C	G
rs10437653	11	46297631			A	C
rs10734564	11	48160429	X	X	A	G
rs667515	11	69449076	X		G	C
rs61885091	11	69791952			A	G
rs10830963	11	92708710	X	X	G	C
rs10895278	11	102095335	X	X	C	T
rs76895963	12	4384844	X		G	T
rs11055030	12	12878349			C	G
rs2306547	12	26877885			C	T
rs11051061	12	30914668	X	X	A	G
rs6582623	12	46613394			C	T
rs180438	12	47187260	X	X	G	A
rs8756	12	66359752			C	A
rs7968682	12	66371880			G	T
rs1480470	12	66412130			A	G
rs1533688	12	102772745	X	X	C	T
rs2647873	12	103081192	X		A	G
rs17033114	12	103123339	X	X	T	C
rs3184504	12	111884608	X	X	C	T
rs9549046	13	40647206			A	G
rs34217484	13	48854550	X		A	T
rs9318511	13	78601413			C	A
rs72681869	14	50655357			G	C
rs6575803	14	101257755			T	C
rs75844534	15	38667117	X		C	A
rs2928148	15	41401550	X	X	A	G
rs339969	15	60883281	X		A	C
rs3784789	15	75082552	X		G	C
rs12909648	15	86224570	X	X	G	A
rs12443252	15	91064690	X	X	T	C
rs7183988	15	91428589			G	T
rs4932373	15	91429287	X		A	C
rs55958435	15	96852638			A	G
rs7402983	15	99193276			A	C
rs11630479	15	99240481			G	A
rs2045457	16	20046115			G	A
rs40434	16	55699525			A	G
rs28544888	16	55741204			C	T
rs11641308	16	75312023	X	X	T	C
rs222857	17	7164563			T	C
rs2428362	17	7180274			T	C
rs4511593	17	7455536			C	T
rs78378222	17	7571752			G	T
rs9909342	17	25652275			A	G
rs7223535	17	29211667			G	A
rs11867479	17	68090207			C	T
rs10221267	17	68464662			C	T
rs73354194	17	79905947			T	C
rs9912553	17	79959703			G	C
rs11082304	18	20720973			T	G
rs2779165	19	4915447			G	C
rs8106042	19	7161849			C	G
rs2967676	19	8789666	X	X	A	C
rs41355649	19	33790556			A	G
rs1129156	19	40719076			C	T
rs147957154	19	43431040			C	T
rs516246	19	49206172			C	T
rs255773	19	54723546			C	T
rs147110934	19	55993436			G	T
rs12461110	19	56320663	X	X	A	G
rs304001	19	56423668	X	X	G	A
rs6040076	20	10658882			C	G
rs6033062	20	11207419			A	T
rs1203876	20	22540915	X		A	C
rs11698914	20	31327144			C	G
rs181451002	20	32466219	X	X	G	A
rs2889874	20	33715777			G	T
rs1012167	20	39159119			T	C
rs753381	20	39797465			C	T
rs6026449	20	57272617			T	C
rs73143584	20	62445702			G	A
rs2229742	21	16339172			G	C
rs220193	21	43581308			G	A
rs134594	22	29468456			T	C
rs41311445	22	42070374			C	A
rs7285579	22	46441980			T	C
*Effect allele set to the birthweight increasing allele from the conditional analyses of maternal genotype on offspring birthweight in Warrington et al. (2019)
SNP: Single Nucleotide Polymorphism
